# Supplementary material for: TP53 signature predicts pathological complete response after neoadjuvant chemotherapy for breast cancer: Observational and confirmational study using prospective study cohorts
Source: Transl Oncol. 2024 Jul 24;48:102060. doi: 10.1016/j.tranon.2024.102060 (PMC11325231; doi:10.1016/j.tranon.2024.102060)
Supplement: Supplementary file 4 — Supplemental Table 1. Gene set of TP53 signature diagnostic system [file mmc4.xlsx]

## Sheet: Sheet1
Supplemental Table 1. Gene set of TP53 signature diagnostic system
	Gene name	Accession number
Genes up-regulated in breast cancer with mutant TP53
1	ASPM	NM_018136.4
2	BCL11A	NM_022893.3
3	BF930764	NM_006082.2
4	BIRC5	NM_001168.2
5	C10orf3	NM_018131.3
6	CCNB2	NM_004701.2
7	CDC45L	NM_003504.3
8	CDCA8	NM_018101.2
9	CENPF	NM_016343.3
10	FLJ10719	NM_001113378.1
11	HSPC150	NM_014176.3
12	KIF2C	NM_006845.3
13	PKMYT1	NM_004203.3
14	PLK	NM_005030.3
15	PRC1	NM_199414.1
16	STMN1	NM_203401.1
17	TGS	NM_173083.2
18	UBE2C	NM_181803.1
Genes down-regulated in breast cancer with mutant TP53
19	FLJ11280	NM_018379.3
20	FLJ14399	NM_001144037.1
21	HIS1	NM_006460.2
22	LOC51161	NM_001171741.2
23	MGC7036	NM_145058.1
24	MKNK2	NM_017572.2
25	PTP4A2	NM_080392.2
26	RPS27L	NM_015920.3
27	SULF2	NM_018837.3
Internal control genes
28	RPLP0	NM_001002.3
29	PSMC4	NM_006503.2
30	TBP	NM_001172085.1
31	GAPDH	NM_002046.3
32	TFRC	NM_003234.1
