# Supplementary material for: TP53 signature predicts pathological complete response after neoadjuvant chemotherapy for breast cancer: Observational and confirmational study using prospective study cohorts
Source: Transl Oncol. 2024 Jul 24;48:102060. doi: 10.1016/j.tranon.2024.102060 (PMC11325231; doi:10.1016/j.tranon.2024.102060)
Supplement: Supplementary file 5 — Supplemental Table 2. Relationship of each TP53 status determined by TP53 signature diagnostic system and direct sequencing in TUH cohort [file mmc5.xlsx]

## Sheet: Sheet1
Supplemental Table 2. Relationship of each TP53 status determined by TP53 signature diagnostic system and direct sequencing in TUH cohort
Sample name	TP53 signature score	TP53 signature status by nCounter	TP53 mutation status by direct sequenceing
BR009	2.25689	mt	mt
BR062	2.11363	mt	mt
BR041	2.09346	mt	mt
BR055	2.05661	mt	mt
BR021	2.0145	mt	mt
BR022	1.98274	mt	mt
BR005	1.90686	mt	mt
BR048	1.85912	mt	wt
BR011	1.84108	mt	mt
BR064	1.84013	mt	mt
BR001	1.83112	mt	mt
BR017	1.82289	mt	wt
BR010	1.7773	mt	mt
BR020	1.76456	mt	mt
BR040	1.75045	mt	mt
BR054	1.69489	mt	mt
BR013	1.65767	wt	wt
BR035	1.57704	wt	mt
BR058	1.56328	wt	wt
BR027	1.53139	wt	wt
BR043	1.52937	wt	wt
BR050	1.50775	wt	mt
BR045	1.49808	wt	wt
BR063	1.491	wt	wt
BR036	1.49071	wt	wt
BR007	1.48982	wt	wt
BR024	1.48688	wt	wt
BR026	1.48343	wt	wt
BR038	1.4761	wt	wt
BR052	1.4685	wt	wt
BR019	1.43683	wt	wt
BR059	1.40276	wt	wt
BR034	1.33892	wt	wt
BR033	1.33427	wt	wt
BR016	1.30851	wt	wt
BR047	1.26461	wt	wt
BR044	1.12175	wt	wt
