# Supplementary material for: TP53 signature predicts pathological complete response after neoadjuvant chemotherapy for breast cancer: Observational and confirmational study using prospective study cohorts
Source: Transl Oncol. 2024 Jul 24;48:102060. doi: 10.1016/j.tranon.2024.102060 (PMC11325231; doi:10.1016/j.tranon.2024.102060)
Supplement: Supplementary file 6 — Supplemental Table 3. Patient clinicopathological background disaggregated by TP53 signature status in HG/MCC cohort [file mmc6.xlsx]

## Sheet: Sheet1
Supplemental Table 3. Patient clinicopathological background disaggregated by TP53 signature status in HG/MCC cohort
	TP53 signature
	wt signature (n=117)		mt signature (n=99)
	n	%	n	%	P*
Age median (Range)	57 (26-98)		60 (29-83)		0.19
pT
T1	77	65.8	69	69.7	0.79
T2	39	33.3	29	29.1
T3	1	0.9	1	1
pN					0.18
negative	88	75.2	66	66.7
positive	29	24.8	33	33.3
pStage					0.22
Stage I	67	57.3	48	48.5
Stage II	50	42.7	51	51.5
ER					<0.0001
positive	108	92.3	53	54.1
negative	9	7.7	45	45.9
NA	0		1
PgR					<0.0001
positive	87	75	33	33.3
negative	29	25	66	66.7
NA	1		1
HER2					0.001
positive	6	5.2	20	20.4
negative	110	94.8	78	79.6
NA	1		1
Grade					<0.0001
1	44	39.6	11	11.5
2	62	55.9	32	33.3
3	5	4.5	53	55.2
Ki-67					<0.0001
<10%	54	47.4	5	5.2
≧10％	60	52.6	92	94.9
NA	3		2
Adjuvant Chemotherapy					<0.0001
+	30	25.6	62	62.6
-	87	74.4	37	37.4
Adjuvant Endocrinetherapy					<0.0001
+	30	25.6	62	62.6
-	87	74.4	37	37.4
Abbreviations: wt, wild-type; mt, mutant; pStage, pathological stage; ER, estrogen receptor; PgR, progesterone receptor; HER2, human epidermal growth factor receptor type 2; pLN, pathological lymph node; NA, not available P*: Chi-square test was used for statistical analysis of patients' characteristics except for age. Kruskal–Wallis test was used for statistical analysis of patients' age.
