# Supplementary material for: TP53 signature predicts pathological complete response after neoadjuvant chemotherapy for breast cancer: Observational and confirmational study using prospective study cohorts
Source: Transl Oncol. 2024 Jul 24;48:102060. doi: 10.1016/j.tranon.2024.102060 (PMC11325231; doi:10.1016/j.tranon.2024.102060)
Supplement: Supplementary file 7 — Supplemental Table 4. Stratified analysis of pCR rate by ER and PgR [file mmc7.xlsx]

## Sheet: Sheet1
Supplemental Table 4. Stratified analysis of pCR rate by ER and PgR
Strata		TP53 signature	n	pCR (%; 95%CI)	Non-pCR	OR (95%CI)	P
ER	PgR
+	+	wt	95	3 ( 3.2; 0.7–9.0)	92	1
		mt	116	16 (13.8; 8.1–21.4)	100	4.907 (1.385–17.388)
+	–	wt	14	1 ( 7.1; 0.2–33.9)	13	1
		mt	46	13 (28.3; 16.0–43.5)	33	5.121 (0.607–43.215)
–	+	wt	1	0 ( 0.0; 0.0–97.5)	1	–
		mt	4	2 (50.0; 6.8–93.2)	2	–
–	–	wt	5	1 (20.0; 0.5–71.6)	4	1
		mt	110	50 (45.5; 35.9–55.2)	60	3.333 (0.361–30.790)
Cochran-Mantel-Haenszel test						4.789 (1.811–12.665)	0.0007
Breslow-Day test							0.958
Abbreviations: ER, estrogen receptor; PgR, progesterone receptor;pCR, pathological complete response; OR, odds ratio; CI, confidence interval
