# Supplementary material for: TP53 signature predicts pathological complete response after neoadjuvant chemotherapy for breast cancer: Observational and confirmational study using prospective study cohorts
Source: Transl Oncol. 2024 Jul 24;48:102060. doi: 10.1016/j.tranon.2024.102060 (PMC11325231; doi:10.1016/j.tranon.2024.102060)
Supplement: Supplementary file 8 — Supplemental Table 5. Logistic regression analysis for pCR ratio [file mmc8.xlsx]

## Sheet: Sheet1
Supplemental Table 5. Logistic regression analysis for pCR ratio
		adjusted OR	95%CI	P
TP53 Signature	mt / wt	6.463	2.162–19.324	0.0008
ER	+ / –	0.367	0.174–0.772	0.0082
PgR	+ / –	0.449	0.202–0.997	0.0491
HER2	+ / –	2.511	1.318–4.782	0.0051
Ki-67		1.006	0.991–1.021	0.4319
Age		0.965	0.921–1.011	0.1307
Menopausal status	Post / Pre	1.444	0.588–3.544	0.4224
Tumor size		0.844	0.616–1.158	0.2933
Lymphnode metastasis	+ / –	1.417	0.403–4.991	0.587
Stage	IIA / I	0.197	0.037–1.048	0.9407
	IIB / I	0.116	0.012–1.081	0.1539
	IIIA / I	0.075	0.003–1.775	0.2451
Abbreviations: pCR, pathological complete response; OR, odds ratio; CI, confidence interval; ER, estrogen receptor; PgR, progesterone receptor
