# Supplementary material for: TP53 signature predicts pathological complete response after neoadjuvant chemotherapy for breast cancer: Observational and confirmational study using prospective study cohorts
Source: Transl Oncol. 2024 Jul 24;48:102060. doi: 10.1016/j.tranon.2024.102060 (PMC11325231; doi:10.1016/j.tranon.2024.102060)
Supplement: Supplementary file 9 — Supplemental Table 6. Patient clinicopathological background disaggregated by TP53 signature status in NAC (HR+/HER2−) cohort and PC-naïve (HR+/HER2−) cohort [file mmc9.xlsx]

## Sheet: Sheet1
Supplemental Table 6. Patient clinicopathological background disaggregated by TP53 signature status in NAC (HrR+/HER2−) cohort and PC-naïve (HrR+/HER2−) cohort
	NAC (HrR+/HER2−) cohort									PC-naïve (HrR+/HER2−) cohort
	All (n=236)			wt signature (n=103)		mt signature (n=133)				All (n=280)			wt signature (n=203)		mt signature (n=77)
	n	%		n	%	n	%	P*		n	%		n	%	n	%	P*	P* NAC (HR+/HER2−) cohort vs. PC-naïve (HR+/HER2−) cohort	P* NAC (HR+/HER2−)/wt vs. PC-naïve (HR+/HER2−)/wt	P* NAC (HR+/HER2−)/mt vs. PC-naïve (HR+/HER2−)/mt
Age median (Range)	46 (24–68)			46 (31–68)		47 (24–65)		0.79		52 (27–69)			53 (29–69)		52 (27–69)		0.33	<0.0001	<0.0001	0.0009
Menopausal status								1									0.79	<0.0001	0.0004	0.0012
Premenopausal	163	69.0678		71	68.932	92	69.1729			132	47.1429		97	47.7833	35	45.4545
Postmenopausal	73	30.9322		32	31.068	41	30.8271			148	52.8571		106	52.2167	42	54.5455
pT								0.46									0.76	<0.0001	<0.0001	<0.0001
T1	15	6.35593		8	7.76699	7	5.26316			184	65.7143		135	66.5025	49	63.6364
T2	194	82.2034		86	83.4951	108	81.203			95	33.9286		67	33.0049	28	36.3636
T3	18	7.62712		9	8.73786	18	13.5338			1	0.357143		1	0.492611	0	0
pN																	0.22	<0.0001	<0.0001	<0.0001
N0	115	48.7288		56	54.3689	59	44.3609			257	91.7857		189	93.1034	68	88.3117
N1	121	51.2712		47	45.6311	74	55.6391			23	8.21429		14	6.89655	9	11.6883
ER								1									0.28	0.34	0.34	1
positive	233	98.7288		102	99.0291	131	98.4962			279	99.6429		203	100	76	98.7013
negative	3	1.27119		1	0.970874	2	1.50376			1	0.357143		0	0	1	1.2987
NA	0	0		0	0	0	0			0	0		0	0	0	0
PgR								0.071									0.0009	0.25	0.46	0.52
positive	187	79.2373		88	85.4369	99	74.4361			235	83.9286		180	88.67	55	71.4286
negative	47	19.9153		15	14.5631	32	24.0602			45	16.0714		23	11.33	22	28.5714
NA	2	0.847458		0	0	2	1.50376			0	0		0	0	0	0
HER2								-									-	-	-	-
positive	0	0		0	0	0	0			0	0		0	0	0	0
negative	236	100		103	100	133	100			280	100		203	100	77	100
NA	0	0		0	0	0	0			0	0		0	0	0	0
Grade								<0.0001									<0.0001	<0.0001	<0.0001	0.001
1	55	23.3051		42	40.7767	13	9.77444			179	63.9286		154	75.8621	25	32.4675
2	110	46.6102		44	42.7184	66	49.6241			82	29.2857		48	23.6453	34	44.1558
3	46	19.4915		6	5.82524	40	30.0752			19	6.78571		1	0.492611	18	23.3766
NA	25	10.5932		11	10.6796	14	10.5263			0	0		0	0	0	0
Ki-67								0.036									<0.0001	0.19	0.89	<0.0001
<10%	153	64.8305		73	70.8738	80	60.1504			159	56.7857		137	67.4877	22	28.5714
≥ 10％	79	33.4746		26	25.2427	53	39.8496			106	37.8571		52	25.6158	54	70.1299
NA	4	1.69492		4	3.8835	0	0			15	5.35714		14	6.89655	1	1.2987
Abbreviations: wt, wild-type; mt, mutant; pStage, pathological stage; ER, estrogen receptor; PgR, progesterone receptor; HER2, human epidermal growth factor receptor type 2; pLN, pathological lymph node; NA, not available P*: Chi-square test was used for statistical analysis of patients' characteristics except for age. Kruskal–Wallis test was used for statistical analysis of patients' age.
