# Supplementary material for: TP53 signature predicts pathological complete response after neoadjuvant chemotherapy for breast cancer: Observational and confirmational study using prospective study cohorts
Source: Transl Oncol. 2024 Jul 24;48:102060. doi: 10.1016/j.tranon.2024.102060 (PMC11325231; doi:10.1016/j.tranon.2024.102060)
Supplement: Supplementary file 10 — Supplemental Table 7. Patient clinicopathological background disaggregated by TP53 signature status in OOTR-N003 cohort [file mmc10.xlsx]

## Sheet: Sheet1
Supplemental Table 7. Patient clinicopathological background disaggregated by TP53 signature status in OOTR-N003 cohort
	FEC+T									FEC+TX
	All (n=135)			wt signature (n=39)		mt signature (n=96)				All (n=130)			wt signature (n=37)		mt signature (n=93)
	n	%		n	%	n	%	P*		n	%		n	%	n	%	P*	P* FEC+T vs. FEC+TX	P* FEC+T/wt vs. FEC+TX/wt	P* FEC+T/mt vs. FEC+TX/mt
Age median (Range)	49 (25–68)			46 (31–68)		49 (25–68)		0.41		49 (25–70)			47 (30–63)		51 (25–70)		0.07	0.69	0.99	0.56
Menopausal status																		0.62	0.81	0.47
Premenopausal	77	57.037		22	56.4103	55	57.2917	1		70	53.8462		22	59.4595	48	51.6129	0.44
Postmenopausal	58	42.963		17	43.5897	41	42.7083			60	46.1538		15	40.5405	45	48.3871
pT								0.048									0.41	0.013	0.78	0.0009
T1	4	2.96296		3	7.69231	1	1.04167			6	4.61538		1	2.7027	5	5.37634
T2	111	82.2222		33	84.6154	78	81.25			118	90.7692		33	89.1892	85	91.3978
T3	20	14.8148		3	7.69231	17	17.7083			6	4.61538		3	8.10811	3	3.22581
pN								0.13									0.12	0.27	0.94	0.38
N0	58	42.963		21	53.8462	37	38.5417			65	50		23	62.1622	42	45.1613
N1	77	57.037		18	46.1538	59	61.4583			65	50		14	37.8378	51	54.8387
ER								0.0053									< 0.0001	0.68	0.11	0.23
positive	95	70.3704		33	84.6154	62	64.5833			87	66.9231		37	100	50	53.7634
negative	37	27.4074		4	10.2564	33	34.375			39	30		0	0	39	41.9355
NA	3	2.22222		2	5.12821	1	1.04167			4	3.07692		0	0	4	4.30108
PgR								0.032									< 0.0001	0.21	0.046	0.88
positive	68	50.3704		25	64.1026	43	44.7917			74	56.9231		33	89.1892	41	44.086
negative	64	47.4074		12	30.7692	52	54.1667			50	38.4615		4	10.8108	46	49.4624
NA	3	2.22222		2	5.12821	1	1.04167			6	4.61538		0	0	6	6.45161
HER2								0.0078									0.14	0.42	0.19	0.73
positive	22	16.2963		1	2.5641	21	21.875			25	19.2308		4	10.8108	21	22.5806
negative	110	81.4815		36	92.3077	74	77.0833			96	73.8462		31	83.7838	65	69.8925
NA	3	2.22222		2	5.12821	1	1.04167			9	6.92308		2	5.40541	7	7.52688
Grade								< 0.0001									< 0.0001	0.55	0.34	0.64
1	21	15.5556		14	35.8974	7	7.29167			21	16.1538		16	43.2432	5	5.37634
2	64	47.4074		20	51.2821	44	45.8333			69	53.0769		20	54.0541	49	52.6882
3	50	37.037		5	12.8205	45	46.875			40	30.7692		1	2.7027	39	41.9355
NA	0	0		0	0	0	0			0	0		0	0	0	0
Ki-67								0.39									0.0023	0.11	0.028	0.52
<10%	97	71.8519		30	76.9231	67	69.7917			105	80.7692		36	97.2973	69	74.1935
≥ 10％	37	27.4074		8	20.5128	29	30.2083			25	19.2308		1	2.7027	24	25.8065
NA	1	0.740741		1	2.5641	0	0			0	0		0	0	0	0
Abbreviations: FEC,fluorouracil, epirubicin, and cyclophosphamide; T, docetaxel; X, capecitabine; wt, wild-type; mt, mutant; pStage, pathological stage; ER, estrogen receptor; PgR, progesterone receptor; HER2, human epidermal growth factor receptor type 2; pLN, pathological lymph node; NA, not available P*: Chi-square test was used for statistical analysis of patients' characteristics except for …
